# Supplementary material for: Multi-institutional evaluation of a Pareto navigation guided automated radiotherapy planning solution for prostate cancer
Source: Radiat Oncol. 2024 Apr 8;19:45. doi: 10.1186/s13014-024-02404-x (PMC11003074; doi:10.1186/s13014-024-02404-x)
Supplement: Supplementary file 1 — Supplementary Material 1 [file 13014_2024_2404_MOESM1_ESM.xlsx]

## Sheet: Institution A
	Table S1: Dosimetric data for institution A validation patients
			VMATAuto																					VMATManual																					VMATAuto			VMATManual
		Metric	Patient Val01	Patient Val02	Patient Val03	Patient Val04	Patient Val05	Patient Val06	Patient Val07	Patient Val08	Patient Val09	Patient Val10	Patient Val11	Patient Val12	Patient Val13	Patient Val14	Patient Val15	Patient Val16	Patient Val17	Patient Val18	Patient Val19	Patient Val20		Patient Val01	Patient Val02	Patient Val03	Patient Val04	Patient Val05	Patient Val06	Patient Val07	Patient Val08	Patient Val09	Patient Val10	Patient Val11	Patient Val12	Patient Val13	Patient Val14	Patient Val15	Patient Val16	Patient Val17	Patient Val18	Patient Val19	Patient Val20		Mean	StDev		Mean	StDev
	PTV60	D98% (Gy)	58.938	58.7632	58.7461	58.7661	58.7878	58.914	58.901	58.692	58.7856	58.7574	58.8808	58.8269	58.6952	58.7425	58.7686	58.7866	58.9188	58.8731	58.7789	58.9231		59.1661	59.4097	59.0885	59.0626	58.8986	59.1035	59.2745	59.1999	59.1186	58.845	58.9176	58.762	59.3016	59.0089	58.5224	59.0848	58.8439	58.7117	58.8894	59.3672		58.8123	0.0762358		59.0288	0.224648
		D99% (Gy)	58.8092	58.5739	58.5624	58.6027	58.6101	58.7942	58.7723	58.5404	58.641	58.6234	58.7451	58.6767	58.5425	58.5525	58.6148	58.6511	58.8017	58.7502	58.6555	58.7606		58.9864	59.2804	58.9629	58.8287	58.7249	58.9695	59.1477	59.0774	58.9604	58.6258	58.8147	58.5519	59.1776	58.8682	58.2066	58.8733	58.4793	58.3843	58.7391	59.1524		58.664	0.0907166		58.8406	0.275527
		D2% (Gy)	61.0627	61.3227	61.2766	61.3236	61.3181	61.1704	61.1691	61.2195	61.2378	61.3687	61.3199	61.1359	61.313	61.3079	61.3563	61.2576	61.1745	61.1717	61.2255	61.352		60.5101	60.6307	60.9118	60.7968	60.5901	60.6609	60.6836	60.494	60.7513	60.7998	61.0907	60.7735	60.8377	60.7493	61.6493	61.1548	60.6965	60.73	60.6443	60.9826		61.2542	0.0831344		60.8069	0.255615
		CI	0.564537	0.546173	0.566724	0.56948	0.554662	0.550967	0.582278	0.610591	0.584643	0.542489	0.501901	0.587803	0.598565	0.54887	0.548165	0.603439	0.528268	0.564224	0.572054	0.519553		0.536279	0.482112	0.550041	0.592416	0.597658	0.575354	0.604826	0.577214	0.570371	0.573257	0.510879	0.640082	0.55141	0.591497	0.539311	0.614608	0.543461	0.619625	0.618009	0.507639		0.562269	0.0273096		0.569802	0.0408275
		HI	0.0354616	0.0425869	0.0421898	0.0425572	0.0421045	0.0375936	0.037818	0.0420388	0.0408338	0.0434551	0.0405543	0.0384436	0.0435483	0.0427111	0.0430489	0.0411596	0.0375698	0.0383006	0.0407035	0.0404979		0.022343	0.0203407	0.0303423	0.0288311	0.0281925	0.0259145	0.0234457	0.0215471	0.0271637	0.0325792	0.0362189	0.0334766	0.0255713	0.0290056	0.0520612	0.0344119	0.0308051	0.0336154	0.0292476	0.0268072		0.0406588	0.00228648		0.029596	0.00671276
	PTV57.5	D98% (Gy)	56.0238	56.0391	55.8958	56.0074	55.6236	56.0054	55.9575	56.1634	55.9858	55.7575	55.8977	56.0465	55.9002	55.6717	56.0229	56.0986	55.8189	56.0202	56.1011	55.7874		56.7568	57.2279	56.2221	55.5063	54.6591	55.0963	54.9151	57.0424	56.5774	54.9362	55.3704	54.5649	56.4184	54.6456	55.6768	55.8269	54.6037	54.2777	54.6801	55.9194		55.9412	0.141848		55.5462	0.890569
		D99% (Gy)	56.0646	56.0942	55.9649	56.0699	55.6726	56.0742	56.0542	56.268	56.0667	55.7831	55.895	56.1321	55.9885	55.7301	56.065	56.2142	55.8304	56.1095	56.1605	55.7944		56.7457	57.2663	56.3024	55.5739	54.6976	55.1323	55.045	57.1491	56.6445	55.0029	55.3678	54.696	56.5646	54.6874	55.7539	55.963	54.6244	54.356	54.7969	55.933		56.0016	0.161		55.6151	0.889154
		D2% (Gy)	60.0148	60.1559	59.8639	59.8274	59.9665	60.1228	59.9053	59.8381	59.9006	60.035	59.9885	59.8545	59.9743	60.0905	59.8783	59.7007	59.8664	59.8813	59.7341	60.1128		59.9407	60.9735	60.3249	59.893	59.75	59.9241	60.1014	59.9601	60.0187	60.1098	60.5386	59.724	60.7052	59.7996	61.1554	60.7752	60.1374	59.9153	59.9175	60.8688		59.9356	0.122936		60.2267	0.433628
		CI	0.834867	0.817628	0.816592	0.830376	0.843949	0.841525	0.849746	0.825567	0.825251	0.811726	0.801601	0.839602	0.830585	0.833718	0.797066	0.823349	0.839288	0.832857	0.825761	0.81582		0.819355	0.755592	0.84168	0.888523	0.901585	0.876715	0.910982	0.809054	0.82812	0.872755	0.846256	0.920704	0.813094	0.902616	0.844822	0.877618	0.870819	0.906805	0.913914	0.836326		0.826844	0.0134278		0.861867	0.0425563
		HI	0.068154	0.0704462	0.0680283	0.0654499	0.0744394	0.0703292	0.0675478	0.0629901	0.0670897	0.0732712	0.0700139	0.0652903	0.069935	0.0756813	0.0661758	0.0617264	0.0691881	0.0660654	0.0622575	0.0739395		0.0539729	0.063141	0.0698288	0.074972	0.0877231	0.0826043	0.0883855	0.0495444	0.0585688	0.0886277	0.0881531	0.0887666	0.0725499	0.0884435	0.0930588	0.0842459	0.0944475	0.0966798	0.0898281	0.083722		0.0684009	0.0038752		0.0798632	0.0136823
	PTV48	D98% (Gy)	46.715	46.4777	46.0682	46.8627	46.7809	46.7193	47.0121	46.6424	46.4502	46.2455	46.467	46.5831	46.1567	46.3409	46.0494	46.1939	46.5512	47.094	47.045	46.1431		45.9107	46.5495	45.5646	45.3956	46.4544	46.5009	45.9502	46.3583	45.4739	45.5966	45.523	46.5259	45.5642	46.5365	45.6364	45.5368	44.9797	45.2621	45.5153	45.6638		46.5299	0.320271		45.8249	0.476527
		D99% (Gy)	47.0416	46.6396	46.1562	47.3738	48.1202	48.0364	48.2654	46.8514	46.5425	46.5457	46.5545	48.5711	46.523	47.0752	46.152	46.4422	47.2664	47.7248	47.9709	46.212		46.4329	46.8422	45.6434	46.0573	47.965	48.0965	47.8217	46.6969	45.6019	45.9663	45.605	48.4436	45.8951	47.2477	45.7545	45.8629	45.7553	45.7411	46.5896	45.7376		47.1032	0.749269		46.4878	0.916668
		D2% (Gy)	57.2381	56.9228	56.6148	57.3552	57.1203	57.087	57.629	57.3105	56.6831	57.2741	56.7905	57.2881	56.4113	57.2037	56.4759	56.6805	57.3893	57.4138	57.4729	56.5633		57.9703	58.4004	56.743	56.59	58.1801	57.7355	58.4438	58.3603	56.7289	57.7851	56.4169	57.4529	58.721	56.5545	55.8496	55.8883	56.5053	57.2247	57.696	55.917		57.0462	0.361448		57.2582	0.910481
		CI	0.721432	0.709858	0.701619	0.713165	0.695538	0.686031	0.696878	0.727627	0.731745	0.674038	0.723623	0.679151	0.693717	0.721802	0.702141	0.707636	0.710201	0.719781	0.687104	0.730024		0.729737	0.640603	0.741605	0.769645	0.750192	0.72513	0.780168	0.748907	0.772544	0.747325	0.773404	0.771487	0.690478	0.746444	0.73922	0.759847	0.717717	0.784511	0.770239	0.748393		0.706656	0.0168076		0.74538	0.0330731
		HI	0.211027	0.211461	0.214124	0.2014	0.193989	0.195478	0.198656	0.214755	0.205534	0.217988	0.209275	0.200018	0.205701	0.207745	0.210939	0.210986	0.207678	0.19776	0.19838	0.210541		0.235786	0.227422	0.226035	0.217042	0.221497	0.210887	0.234609	0.231459	0.223157	0.236924	0.217364	0.207212	0.259075	0.193366	0.207811	0.209873	0.22945	0.241584	0.237589	0.207896		0.206172	0.00678034		0.223802	0.0149258
	Rectum	V24.3Gy (%)	0.282181	0.443536	0.390233	0.284397	0.450803	0.225774	0.488603	0.443228	0.674833	0.602371	0.441499	0.408282	0.688048	0.532969	0.590588	0.703211	0.396555	0.431686	0.420445	0.544284		0.664038	0.518742	0.594419	0.337817	0.615187	0.431111	0.731839	0.653439	0.773518	0.717534	0.664692	0.64629	0.72958	0.640025	0.609884	0.683065	0.498562	0.686754	0.586319	0.673151		0.472176	0.129835		0.622798	0.104179
		V32.4Gy (%)	0.141746	0.293946	0.265645	0.196666	0.326024	0.132106	0.313953	0.287062	0.502806	0.424674	0.291996	0.295955	0.538611	0.357383	0.477317	0.576706	0.229193	0.28594	0.246571	0.402575		0.341131	0.36242	0.34687	0.241519	0.479604	0.213402	0.571047	0.459751	0.653993	0.576724	0.416483	0.440403	0.593318	0.38117	0.471446	0.534695	0.303375	0.49549	0.421855	0.516605		0.329344	0.120939		0.441065	0.11494
		V40.5Gy (%)	0.0851869	0.191467	0.179085	0.123216	0.223963	0.0963799	0.226779	0.181641	0.375274	0.316823	0.195874	0.203257	0.360977	0.243733	0.338807	0.426099	0.156949	0.210363	0.176505	0.279163		0.14667	0.247024	0.215469	0.134988	0.284904	0.122239	0.266952	0.256613	0.430527	0.381394	0.216997	0.249513	0.4134	0.253166	0.3383	0.378823	0.167207	0.263059	0.196741	0.345931		0.229577	0.0910625		0.265496	0.0892428
		V48.6Gy (%)	0.0536327	0.115189	0.0950402	0.0765626	0.155492	0.0661214	0.165757	0.118009	0.204216	0.191396	0.134273	0.139148	0.176044	0.165437	0.130226	0.218465	0.106564	0.156596	0.123716	0.126281		0.0703956	0.163254	0.0967308	0.0638291	0.1698	0.0672663	0.174243	0.142267	0.238043	0.23703	0.125548	0.143508	0.234276	0.171872	0.130249	0.19828	0.0898447	0.155466	0.114922	0.112588		0.135908	0.0432868		0.144971	0.053245
		V52.7Gy (%)	0.0368196	0.0834747	0.0722121	0.0552676	0.112741	0.0464627	0.124074	0.0866823	0.121847	0.117416	0.100252	0.106528	0.117928	0.124278	0.0875325	0.143752	0.0756942	0.12085	0.0914079	0.0761818		0.0527608	0.132982	0.07054	0.0427204	0.126796	0.0472976	0.143935	0.110695	0.140468	0.158398	0.0951352	0.108025	0.171509	0.128686	0.0728183	0.126801	0.0622796	0.124069	0.0885503	0.0674201		0.0950701	0.028114		0.103594	0.0377321
		V56.8Gy (%)	0.00708105	0.0255348	0.0303591	0.0182249	0.0486931	0.0151287	0.0547609	0.0315264	0.0428804	0.0510482	0.0400057	0.0467597	0.0422513	0.0544671	0.0403678	0.069724	0.0289636	0.0613437	0.0383236	0.0269595		0.0352989	0.0913364	0.0464037	0.0229432	0.0773722	0.0279889	0.105401	0.0819882	0.0680152	0.0826486	0.061584	0.0694258	0.121249	0.0730415	0.0438352	0.0638704	0.0332356	0.087158	0.0572823	0.0382996		0.0387202	0.0155489		0.0644189	0.0259127
		V60.0Gy (%)	0	0	0	0	0.000711513	0	0.00138848	0	0	0.000271477	0	5.08364e-06	0	0	0.000288009	0.00118236	1.62417e-05	0.000812381	0.000248454	0		0	0.0014205	0.000296698	0.00163537	0.00261104	0.00112975	0.00208978	0.00306732	0.00114125	0.00252894	0.00197824	0.00323768	0.0104658	1.25791e-05	0.0153936	0.00303357	0.000146277	0.000920422	0.00174454	0.0042489		0.0002462	0.000418236		0.00285511	0.00362887
		DMean (Gy)	19.3316	25.1881	24.8412	16.6763	23.9597	17.506	26.5462	24.4444	32.2038	29.0169	24.1771	23.3544	31.5166	29.1954	28.9872	34.5778	20.3764	25.1362	22.0113	27.888		25.9955	29.0554	29.0844	18.0713	28.5152	21.5142	31.8861	30.0093	35.6648	32.3824	29.0177	30.0125	34.0002	31.473	29.0667	33.1851	21.9743	31.5747	25.4783	31.9968		25.3467	4.67331		28.9979	4.3416
	Bladder	V40.5Gy (%)	0.102434	0.324752	0.184305	0.230338	0.18661	0.112039	0.125211	0.15485	0.614298	0.262496	0.336677	0.140144	0.536786	0.526464	0.310089	0.213881	0.0913625	0.192989	0.147068	0.260464		0.104755	0.329687	0.161567	0.216394	0.176649	0.110858	0.114143	0.15704	0.60585	0.231046	0.329637	0.128268	0.498997	0.4831	0.277502	0.198663	0.0919058	0.184778	0.133637	0.2564		0.252663	0.147439		0.239544	0.140846
		V48.6Gy (%)	0.0723654	0.217209	0.126263	0.170311	0.134259	0.0898118	0.0965978	0.111745	0.439746	0.20525	0.235974	0.100232	0.421111	0.428455	0.210211	0.145856	0.0645186	0.14269	0.117149	0.16806		0.0774087	0.240386	0.116052	0.160011	0.125467	0.0834433	0.0883306	0.111735	0.450237	0.190461	0.22921	0.090276	0.402114	0.400735	0.197986	0.138936	0.0660124	0.13559	0.104181	0.169871		0.184891	0.113066		0.178922	0.111466
		V60.0Gy (%)	0.00509793	0.0176725	0.00372651	0.0200715	0.0152256	0.0112614	0.0066218	0.00418779	0.0608911	0.0255748	0.021412	0.00625461	0.0273241	0.0587072	0.0115182	0.0104587	0.00413197	0.0129631	0.0110992	0.0194374		0.00894997	0.0466177	0.011017	0.00803094	0.0049033	0.0156822	0.0150839	0.000981465	0.0554678	0.0269666	0.0444839	0.00260325	0.0503265	0.0443501	0.0303339	0.0299239	0.00304951	0.0196683	0.0143253	0.0315599		0.0176819	0.015657		0.0232163	0.017117
		DMean (Gy)	14.338	31.8491	21.6667	24.5257	25.1476	11.9194	14.3436	20.9268	43.3672	22.661	33.0493	17.3225	37.6491	42.2629	28.045	21.2778	11.3763	21.4866	14.1758	28.6828		14.9204	28.9714	19.7676	23.8142	26.6194	10.5616	14.0489	23.5163	44.6434	20.9442	34.6784	17.4366	35.3499	39.5774	25.1502	20.7243	10.8882	22.61	13.0886	29.1494		24.3037	9.32703		23.823	9.23778
	Bowel	V40.5Gy (cm³)
	Femoral Head (Lt)	V40.5Gy (%)
	Femoral Head (Rt)	V40.5Gy (%)
	External	D1.8cm³ (Gy)	61.0019	61.2314	61.204	61.2767	61.2364	61.0973	61.1958	61.2572	61.2309	61.2956	61.191	61.1417	61.3095	61.2286	61.2846	61.2888	61.1153	61.1772	61.2264	61.1559		60.512	60.8165	60.8505	60.7824	60.5582	60.6303	60.7016	60.5136	60.7404	60.7164	60.9179	60.7781	60.893	60.67	61.5177	61.2505	60.6657	60.7384	60.6468	60.9205		61.2073	0.0748205		60.791	0.233637
		V5.0Gy (%)	0.299419	0.300991	0.342059	0.29564	0.354527	0.229789	0.36454	0.457898	0.304525	0.289473	0.431544	0.409494	0.322111	0.323964	0.33175	0.447808	0.339355	0.445997	0.29248	0.384391		0.287024	0.280667	0.331504	0.264771	0.337942	0.210314	0.336095	0.440882	0.28353	0.25742	0.391802	0.390017	0.308711	0.303859	0.309266	0.417249	0.315828	0.405029	0.260512	0.370088		0.348388	0.0613785		0.325125	0.0596136
	Plan MU	MU	665.016	646.061	680.774	652.087	660.535	628.711	681.672	619.594	635.258	664.96	583.739	680.892	573.97	635.027	578.029	568.069	651.63	674.477	625.664	623.882		533.224	616.238	625.421	600.911	554.433	538.362	556.705	545.705	553.046	582.907	528.288	587.35	523.455	551.662	646.755	640.761	542.91	572.186	548.166	551.689		636.502	35.777		570.009	36.725

## Sheet: Institution B
	Table S2: Dosimetric data for institution B validation patients
			VMATAuto																					VMATManual																					VMATAuto			VMATManual
		Metric	Patient Val01	Patient Val02	Patient Val03	Patient Val04	Patient Val05	Patient Val06	Patient Val07	Patient Val08	Patient Val09	Patient Val10	Patient Val11	Patient Val12	Patient Val13	Patient Val14	Patient Val15	Patient Val16	Patient Val17	Patient Val18	Patient Val19	Patient Val20		Patient Val01	Patient Val02	Patient Val03	Patient Val04	Patient Val05	Patient Val06	Patient Val07	Patient Val08	Patient Val09	Patient Val10	Patient Val11	Patient Val12	Patient Val13	Patient Val14	Patient Val15	Patient Val16	Patient Val17	Patient Val18	Patient Val19	Patient Val20		Mean	StDev		Mean	StDev
	PTV60	D98% (Gy)	59.0217	59.1016	59.1492	59.0784	59.095	58.8662	59.153	58.9708	58.9323	59.1263	59.1415	59.0791	58.7562	59.0378	58.8777	58.9502	59.13	59.0462	58.9801	59.0521		58.6463	58.7208	59.0154	59.0697	59.1881	58.2253	58.6011	58.5543	58.5193	58.4401	58.1644	59.0421	58.2205	58.5546	58.3863	59.0423	58.939	59.0765	59.3293	59.0145		59.0273	0.105535		58.7375	0.344265
		D99% (Gy)	58.9243	59.0054	59.0781	58.9851	59.018	58.6741	59.0589	58.8221	58.7706	59.034	59.0593	59.0102	58.5872	58.9564	58.7087	58.8363	59.0684	58.9364	58.8753	58.9656		58.269	58.4913	58.8795	58.9116	58.8935	57.9645	58.3325	58.2344	58.0499	58.2236	57.868	58.8085	57.9987	58.3623	58.1394	58.8277	58.713	58.9063	59.1791	58.8697		58.9187	0.139368		58.4961	0.387067
		D2% (Gy)	61.0667	60.9513	60.9606	60.9277	60.9934	61.0302	60.9034	60.8263	61.0345	60.9172	60.8616	60.9579	61.0832	60.9093	60.9425	61.0344	60.9791	60.8807	60.8871	60.9661		61.3244	60.7051	61.1743	60.5794	60.4109	60.7488	60.5653	61.0133	61.1937	61.3775	61.0915	60.9055	61.514	60.8637	60.5906	61.4005	60.707	60.4045	61.6314	60.6967		60.9557	0.0677942		60.9449	0.365874
		CI	0.647395	0.616538	0.605037	0.585159	0.553544	0.641903	0.590351	0.537234	0.620181	0.566166	0.628835	0.585203	0.60639	0.600082	0.646846	0.618454	0.578915	0.591652	0.637947	0.5595		0.708085	0.652536	0.615961	0.564037	0.617486	0.677832	0.637856	0.556062	0.655721	0.601264	0.695707	0.62279	0.611199	0.649511	0.696739	0.641855	0.646487	0.650037	0.650188	0.56749		0.600867	0.0312008		0.635942	0.0415897
		HI	0.0340844	0.0308291	0.0301916	0.0308203	0.0316397	0.0360659	0.0291737	0.0309256	0.035037	0.0298483	0.0286684	0.0313144	0.0387835	0.031192	0.0344122	0.0347367	0.0308187	0.0305758	0.0317835	0.0318987		0.0446354	0.0330722	0.0359077	0.0251445	0.0203802	0.0420574	0.0327366	0.0408777	0.0445732	0.0488601	0.0486629	0.0310574	0.0548917	0.0384854	0.0367369	0.0392005	0.0294666	0.0221189	0.038231	0.0280356		0.03214	0.0024967		0.0367566	0.00896089
	PTV57.5	D98% (Gy)	55.6635	55.9492	56.0692	55.5771	55.4735	55.8683	55.8048	55.4719	55.676	55.5488	55.8788	55.7735	55.3783	55.9212	55.8423	55.8238	55.9416	55.7686	55.7136	55.4523		54.3984	54.4551	54.9861	54.5912	54.6251	54.862	54.6576	54.8365	54.5642	54.634	54.5256	54.872	54.8184	54.485	54.6113	55.1493	54.597	54.53	54.507	54.9863		55.7298	0.188826		54.6846	0.200457
		D99% (Gy)	55.9854	56.136	56.2328	55.731	55.568	56.0437	55.9753	55.6209	55.8634	55.66	56.0925	55.9179	55.5615	56.1002	56.0851	55.9947	56.1063	55.9441	55.9205	55.5636		54.668	54.7122	55.2579	54.723	54.6882	55.0595	54.8203	54.8986	54.7277	54.7476	54.7316	54.9834	55.0443	54.6882	54.8668	55.3593	54.7095	54.6657	54.7801	55.0715		55.9051	0.208396		54.8602	0.19929
		D2% (Gy)	60.2004	60.052	60.5013	60.2828	60.4136	60.0012	60.268	60.365	60.3186	60.2611	60.2365	60.3345	60.1813	60.2985	60.0407	60.1271	60.3962	60.326	60.1633	60.3602		61.0495	59.8995	60.6121	60.0299	59.9217	59.6503	59.679	60.9634	60.8223	59.7341	60.1369	59.5896	59.742	59.9209	59.5486	60.0286	59.6563	59.6487	60.9336	59.937		60.2564	0.128889		60.0752	0.493064
		CI	0.833575	0.842136	0.839292	0.846582	0.83123	0.852844	0.852797	0.812854	0.841342	0.840677	0.867442	0.847807	0.83543	0.839112	0.846988	0.834632	0.84998	0.875565	0.859586	0.844094		0.913261	0.840825	0.849875	0.801532	0.902962	0.873178	0.873505	0.827406	0.890664	0.823952	0.913494	0.869999	0.774809	0.856226	0.898245	0.82871	0.892551	0.927298	0.876987	0.831456		0.844698	0.0131743		0.863347	0.0396058
		HI	0.0773571	0.0699575	0.0751261	0.0801794	0.0838564	0.0706186	0.0759572	0.0834558	0.0791711	0.0801846	0.0740719	0.0775058	0.0820875	0.0745942	0.07186	0.0734508	0.0756557	0.0775045	0.0760354	0.0834082		0.114317	0.0936564	0.0958778	0.0925898	0.09097	0.0825057	0.0864645	0.104742	0.107032	0.0880727	0.0968189	0.0810409	0.0848493	0.0937967	0.0851993	0.0837945	0.0872443	0.08818	0.109374	0.0846345		0.0771019	0.0040747		0.0925581	0.00932777
	PTV48	D98% (Gy)	46.5602	46.4484	46.9741	46.3917	46.2311	46.764	46.8142	46.2901	46.4309	46.4467	46.1537	46.7205	46.4512	46.4436	46.5912	46.4401	46.6054	46.7041	46.4782	46.4148		45.4633	45.4794	45.9612	44.8356	45.4013	45.5861	44.4558	45.9768	44.9065	45.4815	44.9544	46.844	45.3911	46.212	45.2357	45.7524	46.0911	47.09	44.8531	44.8745		46.5177	0.196897		45.5423	0.661487
		D99% (Gy)	46.7225	46.7291	47.423	46.9984	46.5485	46.9638	48.286	46.1178	46.7895	46.7261	47.9724	47.345	46.7994	46.7644	46.9848	46.5737	46.9672	50.0241	46.9483	47.0599		45.698	45.9283	46.8461	45.8439	45.6369	46.2115	46.0815	45.7709	45.6346	46.0442	47.1763	47.4981	46.3224	46.6097	45.7738	46.0403	46.4916	50.0079	45.8539	45.8722		47.1372	0.812529		46.3671	0.974969
		D2% (Gy)	57.4368	56.8493	57.5342	57.0655	56.7588	56.9903	57.6234	56.3771	57.2547	56.7743	57.469	57.2969	57.444	56.9658	56.9183	57.0843	57.0657	57.7195	57.4256	57.3663		55.72	57.9456	56.5099	56.9033	56.1561	56.1078	56.7864	55.1476	56.0555	59.1108	56.9748	56.1461	57.2751	55.3207	55.4519	56.3518	56.7834	57.4376	56.4116	56.1484		57.171	0.333658		56.5372	0.910596
		CI	0.730284	0.689806	0.690753	0.679219	0.683553	0.69537	0.676102	0.766051	0.6952	0.692667	0.688113	0.700533	0.689582	0.700401	0.70035	0.718486	0.691288	0.664139	0.714099	0.684587		0.780338	0.704985	0.674577	0.59742	0.718816	0.674029	0.652002	0.699754	0.721139	0.728515	0.712631	0.659874	0.594777	0.664193	0.713141	0.63009	0.682523	0.700816	0.700208	0.643773		0.697529	0.0213417		0.68268	0.0440977
		HI	0.219224	0.209724	0.201916	0.20867	0.212574	0.207461	0.205795	0.205949	0.216704	0.208806	0.215346	0.20437	0.218426	0.211716	0.207874	0.216304	0.212767	0.206044	0.217232	0.215695		0.208075	0.241289	0.210857	0.244478	0.220442	0.212954	0.240036	0.187246	0.225433	0.257964	0.230137	0.183426	0.228718	0.183207	0.207942	0.215654	0.216611	0.195733	0.235575	0.224725		0.21113	0.00503375		0.218525	0.020161
	Rectum	V24.3Gy (%)	0.641881	0.519055	0.243487	0.501131	0.52122	0.423706	0.425164	0.701299	0.655749	0.573274	0.529235	0.413571	0.718909	0.463594	0.529718	0.663271	0.552025	0.362084	0.45911	0.479822		0.75617	0.521259	0.392479	0.558164	0.579817	0.518529	0.579217	0.761318	0.653595	0.624419	0.61598	0.582418	0.726013	0.588949	0.734548	0.670839	0.680691	0.440575	0.436618	0.63208		0.518865	0.116214		0.602684	0.102851
		V32.4Gy (%)	0.49321	0.354089	0.154844	0.358441	0.39328	0.289925	0.299253	0.581324	0.521003	0.441262	0.379836	0.297291	0.585562	0.333191	0.370386	0.519896	0.423297	0.246169	0.334733	0.334204		0.546096	0.355637	0.218422	0.409787	0.417638	0.347022	0.439399	0.614555	0.479377	0.432966	0.425549	0.43635	0.596984	0.420624	0.517058	0.501563	0.550231	0.300998	0.302649	0.397715		0.38556	0.109062		0.435531	0.0990692
		V40.5Gy (%)	0.357066	0.243865	0.10602	0.272525	0.283515	0.20111	0.221554	0.440215	0.395632	0.336177	0.274636	0.214646	0.46079	0.235398	0.245105	0.37435	0.324357	0.168053	0.250876	0.231947		0.372261	0.234498	0.115614	0.292995	0.286861	0.230616	0.257159	0.451656	0.351701	0.325069	0.292799	0.289677	0.456275	0.280811	0.285394	0.355645	0.422131	0.187157	0.219014	0.242577		0.281892	0.0883449		0.297496	0.0843566
		V48.6Gy (%)	0.166826	0.12222	0.0655768	0.17454	0.16357	0.124044	0.149563	0.182619	0.215919	0.198753	0.173458	0.139523	0.279179	0.126399	0.131026	0.172855	0.203238	0.111231	0.14576	0.134981		0.132898	0.12685	0.0639564	0.158415	0.149856	0.130778	0.169506	0.167973	0.192929	0.21853	0.182454	0.151563	0.300021	0.13001	0.119758	0.153707	0.246862	0.120615	0.120092	0.130385		0.159064	0.0442453		0.158358	0.0504642
		V52.7Gy (%)	0.0788498	0.0790547	0.0453817	0.117218	0.103352	0.085958	0.10919	0.0623402	0.132998	0.128877	0.120353	0.0997546	0.187366	0.0865427	0.0799839	0.0956585	0.135622	0.082478	0.099114	0.0882872		0.0638434	0.0854013	0.0438581	0.117184	0.104625	0.0901571	0.126757	0.0565244	0.120949	0.15845	0.121838	0.10388	0.204892	0.0873545	0.0781306	0.0793844	0.175967	0.0929851	0.0792038	0.0873141		0.100919	0.03012		0.103935	0.0388642
		V56.8Gy (%)	0.0306465	0.0335215	0.0174264	0.0611445	0.0529583	0.0320835	0.0656915	0.021923	0.0691897	0.0710069	0.0573858	0.0485585	0.0952871	0.0362204	0.0215933	0.0369986	0.0794219	0.0448043	0.0443062	0.0407481		0.0328801	0.0446877	0.0229267	0.0777745	0.0597024	0.0429288	0.0729899	0.0262641	0.0722854	0.0779796	0.0424203	0.0556394	0.106538	0.0359595	0.0358395	0.039092	0.10483	0.0586423	0.0406882	0.0463093		0.0480458	0.0202643		0.0548189	0.023303
		V60.0Gy (%)	0.00199738	0	0	0.00103009	0.000159953	0	7.29753e-06	0	0.000282464	0.00304264	3.67786e-07	3.04967e-05	0.000633859	0	0	0	0.000132879	0	3.98892e-05	0.000829521		0.0105797	0	0.00416275	0.00739731	0.00420673	0	0.000597149	0.00133699	0.013218	0.000307905	0.000267826	0	0.0128363	0.000563413	0	0.00165258	0.00018133	0.00127084	0.00291086	0.00275776		0.000409342	0.000780146		0.00321238	0.00423002
		DMean (Gy)	32.9416	27.8127	19.4858	27.476	28.2044	26.0727	26.7087	34.1421	33.6876	29.8726	28.632	23.4712	35.7241	25.4361	27.8617	33.1665	30.6046	21.8328	24.9235	27.2903		34.7214	28.0447	24.5149	29.1011	30.2886	29.2714	29.2455	34.8377	33.4992	30.8257	29.9901	27.891	35.496	27.5556	32.1672	32.3653	33.7131	24.8354	24.2132	28.7773		28.2674	4.1439		30.0677	3.3226
	Bladder	V40.5Gy (%)	0.172809	0.148621	0.0678259	0.118796	0.128941	0.0773287	0.210268	0.117062	0.406906	0.093681	0.110605	0.205157	0.193952	0.127748	0.224936	0.174712	0.10106	0.0858439	0.12389	0.201147		0.150676	0.151133	0.0757069	0.131846	0.131709	0.0782899	0.212487	0.140664	0.394726	0.0910295	0.113935	0.231775	0.2122	0.144423	0.228347	0.214853	0.108939	0.0840913	0.147854	0.23731		0.154565	0.0743311		0.1641	0.0743644
		V48.6Gy (%)	0.125162	0.0934014	0.0482744	0.081237	0.0830417	0.0482238	0.156786	0.0560673	0.309105	0.0603363	0.0802309	0.157359	0.142467	0.0820496	0.161727	0.113308	0.0634397	0.0633333	0.0841654	0.137934		0.11194	0.103863	0.0532843	0.0887215	0.0766987	0.0512204	0.163011	0.0759722	0.277416	0.0635818	0.0814796	0.175442	0.163029	0.0941767	0.164326	0.148978	0.0667469	0.0612835	0.0932432	0.166392		0.107382	0.0592453		0.11404	0.0558719
		V60.0Gy (%)	0.0198753	0.00648667	0.00706712	0.00783421	0.0189574	0.00288791	0.0159264	0.00884685	0.0388491	0.00702394	0.00726179	0.027665	0.0140028	0.010226	0.0144197	0.0113388	0.00285769	0.00106107	0.0100342	0.00771858		0.0256047	0.0073108	0.0118912	0.00638455	0.0110161	0.00130871	0.0142846	0.0107598	0.0357724	0.00699466	0.0115866	0.0117678	0.00434888	0.00978433	0.000148191	0.0123971	0.00387515	0	0.0206384	0.0106504		0.012017	0.00878424		0.0108262	0.00840841
		DMean (Gy)	19.1852	19.9334	10.979	15.3879	15.7239	11.9268	19.5993	14.4973	32.185	11.5539	13.6054	21.3884	18.7124	16.3816	24.7322	19.7357	13.0799	10.3408	15.6907	23.5313		18.2956	21.1782	12.5171	15.6703	16.4892	12.4109	19.6616	16.7804	31.9788	12.037	13.6673	23.769	19.7178	18.0604	27.9303	23.1212	13.469	10.9157	18.3858	27.1305		17.4085	5.26769		18.6593	5.65595
	Bowel	V40.5Gy (cm³)	5.47825	0.0155544				0.417345	0	0.145259	5.51825	0		0		0	0.943763	0.0077631	0	0	0	0		3.43216	0				0.70016	0	0.429679	6.03071	0		0		0	0.900399	0.0803892	0	0	0	0		0.835079	1.8455		0.771566	1.64745
	Femoral Head (Lt)	V40.5Gy (%)	0	0	0	0	0	0	0	0	0	0	0	0	0	0	0	0	0	0	0	0		0	0	0	0.000253805	0	0.00278562	0	0	0	0	0	0	0.000906376	0	0	0	0	0	0	0		0	0		0.00019729	0.000627182
	Femoral Head (Rt)	V40.5Gy (%)	0	0	0	0	0	0	0	0	0	0	0	0	0	0	0	0	0	0	0	0		0	0	0	0	0	0	0	0	0	0	0	0	0	0	0	0	0	0	0	0		0	0		0	0
	External	D1.8cm³ (Gy)	61.1265	60.9806	60.971	60.9239	60.9302	61.0626	60.918	60.7256	61.069	60.8983	60.9002	60.9491	61.0867	60.9226	60.98	61.0324	60.9904	60.8686	60.9014	60.9255		61.6174	60.7533	61.1984	60.5764	60.3667	60.7742	60.5799	60.919	61.2853	61.329	61.1185	60.8843	61.5174	60.8778	60.606	61.3841	60.7063	60.4128	61.7005	60.6561		60.9581	0.0877505		60.9632	0.394429
		V5.0Gy (%)	0.280396	0.32901	0.243133	0.224612	0.233739	0.252265	0.268863	0.300991	0.270781	0.285547	0.286365	0.240604	0.271826	0.296794	0.308477	0.311043	0.259938	0.258815	0.253253	0.257164		0.269263	0.33103	0.244085	0.229279	0.235975	0.256967	0.275047	0.304136	0.270944	0.280616	0.273337	0.235881	0.280852	0.310367	0.318855	0.310998	0.266672	0.254937	0.256968	0.270144		0.271681	0.0272386		0.273818	0.0281011
	Plan MU	MU	690.145	699.099	874.041	765.668	744.943	690.331	760.811	757.214	766.46	734.525	724.144	773.155	665.575	782.043	655.705	724.775	839.515	676.409	725.757	721.954		685.602	572.277	713.552	605.472	650.441	537.384	555.649	644.701	881.416	551.811	591.296	555.77	525.497	681.227	518.055	871.711	668.905	514.867	898.053	569.167		738.613	53.4637		639.643	117.907
